# Supplementary material for: A first approach for an evidence-based in vitro digestion method to adjust pancreatic enzyme replacement therapy in cystic fibrosis
Source: PLoS One. 2019 Feb 22;14(2):e0212459. doi: 10.1371/journal.pone.0212459 (PMC6386532; doi:10.1371/journal.pone.0212459)
Supplement: S1 File — This model was applied to study the effect of extrinsic factors (bile salt concentration and intestinal pH) on lipolysis extent. (R) [file pone.0212459.s002.R]

######### Load libraries ############
library(clickR)
library(lme4)
library(nlme)
library(sciplot)
#run file source-segmented.lme.r


######### Influence of some extrinsic factors on lipolysis extent

datos<-read.csv2('data_base.csv')

datos<-nice_names(datos)
names(datos)
datos[,c(3,10,11)]<-fix.factors(datos[,c(3,10,11)])
report(datos[,c('lipolysis','bile.salt.concentration')],by='bile.salt.concentration')
report(datos[,c('lipolysis','intestinal.pH')],by='intestinal.pH')
datos$log_lipolysis<-log(datos$lipolysis)
fit_model<-lmer(log_lipolysis~bile.salt.concentration*intestinal.pH+(1|food),
             data=datos[datos$lu_g_fat==2000,])
report(fit_model,file='report_fit_model')
report(fit_model)
exp(cbind(c(4.245,0.238,0.346,-0.148),c(4.139,0.144,0.252,-0.28),c(4.352,0.332,0.44,-0.015)))

plot(datos$lu.g.fat,datos$lipolysis)


######### Modelling lipolysis extent under Cystic Fibrosis conditions

datos2<-read.csv2('datos_segmented090318.csv')
names(datos2)
datos2$Food<-factor(datos2$Food,levels=c('Salad','Milk','Pizza','Bread & butter',
                        'Yogurt','Breakfast cereal','Ham & Cheese Sandwich','biscuit'))

pdf('todos.pdf',width=12,height=6)
par(mfrow=c(1,2))
lineplot.CI(LU..g.fat,Lipolysis,group=Food,data=datos2[datos2$Bilis==1 & 
             datos2$pH.intst==6 & datos2$Food %in% c('Yogurt','Pizza','Ham & Cheese Sandwich','Salad'),],
            xlab='LU/g fat',ylab='Lipolysis %)',x.leg=2.8,y.leg=30,ylim=c(0,120),las=1)
abline(h=90,lty=2)
lineplot.CI(LU..g.fat,Lipolysis,group=Food,data=datos2[datos2$Bilis==1 & 
        datos2$pH.intst==6 & datos2$Food %in% c('biscuit','milk',
          'Bread & butter','Breakfast cereal'),],
          xlab='LU/g fat',ylab='Lipolysis (%)',x.leg=2.8,y.leg=30,ylim=c(0,120),las=1)
abline(h=90,lty=2)
dev.off()


o<-lme(Lipolysis~LU..g.fat, random=list(Food=pdDiag(~1)),
       data=datos2[datos2$Bile.salt.concentration==1 & datos2$intestinal.pH==6,])

# Read and execute script: "source-segmented.lme.r"
oseg<-segmented.lme(o, Z=LU..g.fat, random=list(Food=pdDiag(~1+G0+U)),psi.link='identity')
oseg
oseg$est.psi
ranef(oseg$lme.fit)
confint(oseg,conf.level = 0.95)
plot(oseg,  n.plot=c(2,4), xlim=c(0,4000),ylim=c(0,140),
     yscale=-1,leg="top", pch=16, lwd=2,pop=T)
